# Supplementary material for: Changes in the expression of cancer- and metastasis-related genes and proteins after metformin treatment under different metabolic conditions in endometrial cancer cells
Source: Heliyon. 2023 May 25;9(6):e16678. doi: 10.1016/j.heliyon.2023.e16678 (PMC10258389; doi:10.1016/j.heliyon.2023.e16678)
Supplement: Multimedia component 4 [file mmc4.xlsx]

## Sheet: HEC-1A_cancer mechanism
	Cell Line:	HEC-1A				not detectable
	Array:	TaqMan array (Human Molecular Mechanism of Cancer; 4418806, Thermo Fisher Waltham, MA, USA)				excluded
				Sample
				control 17.0 mM glc		1.0 mM metformin 17.0 mM glc
	Gene Expression Assay	Target		CT value		CT value
Reference Gene	Hs99999901_s1	18S	Eukaryotic 18S rRNA	20.5773		20.433
	Hs99999905_m1	GAPDH	glyceraldehyde-3-phosphate dehydrogenase	19.9982		19.9571
	Hs99999909_m1	HPRT1	hypoxanthine phosphoribosyltransferase 1	23.2883		22.6929
	Hs99999908_m1	GUSB	glucuronidase, beta	25.1069		24.8932
Gene of Interest	Hs01104728_m1	ABL1	c-abl oncogene 1, receptor tyrosine kinase	32.9521		31.9474
	Hs00178289_m1	AKT1	v-akt murine thymoma viral oncogene homolog 1	26.9635		26.9974
	Hs01086102_m1	AKT2	v-akt murine thymoma viral oncogene homolog 2	29.988		29.9812
	Hs00181051_m1	APC	adenomatous polyposis coli	30.9559		29.9808
	Hs00180269_m1	BAX	BCL2-associated X protein	26.0087		25.9722
	Hs00183953_m1	BCAR1	breast cancer anti-estrogen resistance 1	29.9924		30.0037
	Hs99999018_m1	BCL2	B-cell CLL/lymphoma 2	32.9745		32.9878
	Hs00236329_m1	BCL2L11	BCL2-like 1	26.9769		25.9326
	Hs00197982_m1	BCL2L11	BCL2-like 11 (apoptosis facilitator)	29.9616		28.9649
	Hs00609632_m1	BID	BH3 interacting domain death agonist	32.9796		33.9407
	Hs00269944_m1	BRAF	v-raf murine sarcoma viral oncogene homolog B1	28.9614		27.9864
	Hs01018151_m1	CASP8	caspase 8, apoptosis-related cysteine peptidase	33.8528		34.0194
	Hs00154260_m1	CASP9	caspase 9, apoptosis-related cysteine peptidase	26.0252		27.0052
	Hs00765553_m1	CCND1	cyclin D1	26.0368		25.9927
	Hs00153380_m1	CCND2	cyclin D2	Undetermined		36.9656
	Hs00236949_m1	CCND3	cyclin D3	25.9969		25.974
	Hs01026536_m1	CCNE1	cyclin E1	24.9592		25.9578
	Hs00741586_mH	CDC42	cell division cycle 42 (GTP binding protein, 25kDa)	33.9662		32.9862
	Hs01023894_m1	CDH1	cadherin 1, type 1, E-cadherin (epithelial)	25.9811		24.9293
	Hs01548894_m1	CDK2	cyclin-dependent kinase 2	24.9948		23.9776
	Hs00175935_m1	CDK4	cyclin-dependent kinase 4	23.9505		23.9628
	Hs00355782_m1	CDKN1A	cyclin-dependent kinase inhibitor 1A (p21, Cip1)	26.0075		24.978
	Hs00153277_m1	CDKN1B	cyclin-dependent kinase inhibitor 1B (p27, Kip1)	26.9898		26.9967
	Hs00923894_m1	CDKN2A	cyclin-dependent kinase inhibitor 2A (melanoma, p16, inhibits CDK4)	23.9368		25.002
	Hs00365249_m1	CDKN2B	cyclin-dependent kinase inhibitor 2B (p15, inhibits CDK4)	Undetermined		Undetermined
	Hs00164004_m1	COL1A1	collagen, type I, alpha 1	Undetermined		36.872
	Hs00180418_m1	CRK	v-crk sarcoma virus CT10 oncogene homolog (avian)	27.9721		26.9319
	Hs00355045_m1	CTNNB1	catenin (cadherin-associated protein), beta 1, 88kDa	22.9688		22.9958
	Hs01588973_m1	CYCS	cytochrome c, somatic	26.8809		25.8479
	Hs00182896_m1	DVL1	dishevelled, dsh homolog 1 (Drosophila)	27.9836		27.9807
	Hs00153451_m1	E2F1	E2F transcription factor 1	27.9776		27.965
	Hs01076078_m1	EGFR	epidermal growth factor receptor (erythroblastic leukemia viral (v-erb-b) oncogene homolog, avian)	28.9658		28.9647
	Hs00428286_g1	ELK1	ELK1, member of ETS oncogene family	28.9917		27.975
	Hs01001580_m1	ERBB2	v-erb-b2 erythroblastic leukemia viral oncogene homolog 2, neuro/glioblastoma derived oncogene homolog (avian)	28.9982		28.986
	Hs00538709_m1	FADD	Fas (TNFRSF6)-associated via death domain	29.9897		29.9912
	Hs00531110_m1	FAS	Fas (TNF receptor superfamily, member 6)	Undetermined		36.786
	Hs00181225_m1	FASLG	Fas ligand (TNF superfamily, member 6)	37.0393		35.9321
	Hs00266645_m1	FGF2	fibroblast growth factor 2 (basic)	Undetermined		Undetermined
	Hs01549976_m1	FN1	fibronectin 1	34.9752		34.9968
	Hs00170630_m1	FOS	v-fos FBJ murine osteosarcoma viral oncogene homolog	26.9899		28.0073
	Hs00176628_m1	FYN	FYN oncogene related to SRC, FGR, YES	29.0122		27.9518
	Hs00268943_s1	FZD1	frizzled homolog 1 (Drosophila)	30.9779		30.9767
	Hs00157817_m1	GRB2	growth factor receptor-bound protein 2	28.0792		27.9418
	Hs00275656_m1	GSK3B	glycogen synthase kinase 3 beta	24.9818		23.9544
	Hs00300159_m1	HGF	hepatocyte growth factor (hepapoietin A; scatter factor)	Undetermined		Undetermined
	Hs00610483_m1	HRAS	v-Ha-ras Harvey rat sarcoma viral oncogene homolog	28.0052		28.9896
	Hs01547656_m1	IGF1	insulin-like growth factor 1 (somatomedin C)	34.9491		36.923
	Hs00609566_m1	IGF1R	insulin-like growth factor 1 receptor	30.969		29.9524
	Hs01116228_m1	ITGA2B	integrin, alpha 2b (platelet glycoprotein IIb of IIb/IIIa complex, antigen CD41)	28.9633		28.9879
	Hs00233790_m1	ITGAV	integrin, alpha V (vitronectin receptor, alpha polypeptide, antigen CD51)	30.0032		28.9511
	Hs00559595_m1	ITGB1	integrin, beta 1 (fibronectin receptor, beta polypeptide, antigen CD29 includes MDF2, MSK12)	25.9574		25.9592
	Hs01001469_m1	ITGB3	integrin, beta 3 (platelet glycoprotein IIIa, antigen CD61)	Undetermined		Undetermined
	Hs99999141_s1	JUN	jun oncogene	28.9727		29.9871
	Hs00911700_m1	KDR	kinase insert domain receptor (a type III receptor tyrosine kinase)	34.0578		29.0065
	Hs00174029_m1	KIT	v-kit Hardy-Zuckerman 4 feline sarcoma viral oncogene homolog	Undetermined		Undetermined
	Hs00364282_m1	KRAS	v-Ki-ras2 Kirsten rat sarcoma viral oncogene homolog	26.975		27.0264
	Hs00212390_m1	LEF1	lymphoid enhancer-binding factor 1	11.009		Undetermined
	Hs00605615_mH	MAP2K1	mitogen-activated protein kinase kinase 1	25.9952		24.0173
	Hs00178726_m1	MAP3K5	mitogen-activated protein kinase kinase kinase 5	32.9808		32.9744
	Hs01046830_m1	MAPK1	mitogen-activated protein kinase 1	27.971		26.9573
	Hs00176247_m1	MAPK14	mitogen-activated protein kinase 14	28.0189		26.9664
	Hs00385075_m1	MAPK3	mitogen-activated protein kinase 3	26.9769		25.9938
	Hs01548508_m1	MAPK8	mitogen-activated protein kinase 8	31.9717		30.9781
	Hs00811070_m1	MAX	MYC associated factor X	33.9411		33.9376
	Hs99999008_m1	MDM2	Mdm2 p53 binding protein homolog (mouse)	26.9823		25.9831
	Hs99999003_m1	MYC	v-myc myelocytomatosis viral oncogene homolog (avian)	26.9764		24.9199
	Hs00765730_m1	NFKB1	nuclear factor of kappa light polypeptide gene enhancer in B-cells 1	28.0277		27.9525
	Hs00174517_m1	NFKB2	nuclear factor of kappa light polypeptide gene enhancer in B-cells 2 (p49/p100)	29.9737		29.0022
	Hs00153283_m1	NFKBIA	nuclear factor of kappa light polypeptide gene enhancer in B-cells inhibitor, alpha	23.9989		23.9651
	Hs00180035_m1	NRAS	neuroblastoma RAS viral (v-ras) oncogene homolog	25.9686		26.0169
	Hs00180679_m1	PIK3CA	phosphoinositide-3-kinase, catalytic, alpha polypeptide	29.9355		28.9926
	Hs00381459_m1	PIK3R1	phosphoinositide-3-kinase, regulatory subunit 1 (alpha)	28.9767		29.0031
	Hs01920652_s1	PTEN	phosphatase and tensin homolog	31.9713		32.9614
	Hs00178587_m1	PTK2	PTK2 protein tyrosine kinase 2	24.9958		23.9729
	Hs00169444_m1	PTK2B	PTK2B protein tyrosine kinase 2 beta	30.9507		29.9895
	Hs01025984_m1	RAC1	ras-related C3 botulinum toxin substrate 1 (rho family, small GTP binding protein Rac1)	28.9601		32.0087
	Hs00234119_m1	RAF1	v-raf-1 murine leukemia viral oncogene homolog 1	28.9787		29.0078
	Hs01078066_m1	RB1	retinoblastoma 1	28.9773		27.9874
	Hs00153294_m1	RELA	v-rel reticuloendotheliosis viral oncogene homolog A (avian)	26.9599		26.9696
	Hs00357608_m1	RHOA	ras homolog gene family, member A	22.0011		21.9603
	Hs00427539_m1	SHC1	SHC (Src homology 2 domain containing) transforming protein 1	29.9196		28.9804
	Hs00929647_m1	SMAD4	SMAD family member 4	26.9479		26.9691
	Hs00362308_m1	SOS1	son of sevenless homolog 1 (Drosophila)	29.9658		28.9842
	Hs00960942_m1	SPP1	secreted phosphoprotein 1	Undetermined		36.9699
	Hs00178494_m1	SRC	v-src sarcoma (Schmidt-Ruppin A-2) viral oncogene homolog (avian)	31.0019		29.9891
	Hs00413032_m1	TCF3	transcription factor 3 (E2A immunoglobulin enhancer binding factors E12/E47)	26.9937		25.9863
	Hs00998133_m1	TGFB1	transforming growth factor, beta 1	26.9865		27.963
	Hs00610318_m1	TGFBR1	transforming growth factor, beta receptor 1	30.974		30.9289
	Hs00234253_m1	TGFBR2	transforming growth factor, beta receptor II (70/80kDa)	28.9538		29.0014
	Hs01034249_m1	TP53	tumor protein p53	27.01		25.9838
	Hs00900055_m1	VEGFA	vascular endothelial growth factor A	26.9606		26.0106
	Hs00180529_m1	WNT1	wingless-type MMTV integration site family, member 1	Undetermined		Undetermined

## Sheet: HEC-1A_metastasis
	Cell Line:	HEC-1A				not detectable
	Array:	TaqMan array (Human Tumor Metastasis; 4418743, Thermo Fisher Waltham, MA, USA)				excluded
				Sample
				control 17.0 mM glc		1.0 mM metformin 17.0 mM glc
	Gene Expression Assay	Target		CT value		CT value
Reference Gene	Hs99999901_s1	18S	Eukaryotic 18S rRNA	19.9702		20.4611
	Hs99999905_m1	GAPDH	glyceraldehyde-3-phosphate dehydrogenase	19.8379		19.9664
	Hs99999909_m1	HPRT1	hypoxanthine phosphoribosyltransferase 1	22.9763		22.6131
	Hs99999908_m1	GUSB	glucuronidase, beta	23.9581		23.9425
Gene of Interest	Hs00181051_m1	APC	adenomatous polyposis coli	29.9346		28.5362
	Hs00363036_m1	BRMS1	Breast cancer metastasis suppressor 1	26.9702		26.9595
	Hs01018151_m1	CASP8	caspase 8, apoptosis-related cysteine peptidase	29.7489		29.9789
	Hs00171147_m1	CCL7	C-C motif chemokine ligand 7	Undetermined		Undetermined
	Hs00153304_m1	CD44	CD44 molecule	Undetermined		Undetermined
	Hs00174463_m1	CD82	CD82 molecule	Undetermined		36.9525
	Hs00170423_m1	CDH1	cadherin 1, type 1, E-cadherin (epithelial)	24.8643		23.983
	Hs00233365_m1	CDKN2A	cyclin-dependent kinase inhibitor 2A (melanoma, p16, inhibits CDK4)	23.9546		24.1677
	Hs00236077_m1	CEACAM1	carcinoembryonic antigen-related cell adhesion molecule 1	32.9586		31.3259
	Hs00179922_m1	CTBP1	C-terminal binding protein 1	31.7422		31.9753
	Hs00426996_m1	CTNNA1	catenin alpha 1	24.9369		23.8981
	Hs00166156_m1	CTSK	cathepsin K	28.9487		28.3436
	Hs00171022_m1	CXCL12	C-X-C motif chemokine ligand 12	Undetermined		Undetermined
	Hs00607978_s1	CXCR4	C.X.C motif chemokine receptor 4	33.7249		33.9822
	Hs00234480_m1	DAPK1	death-associated protein kinase 1	28.4366		27.9529
	Hs00180437_m1	DCC	DCC netrin 1 receptor	Undetermined		Undetermined
	Hs00362096_m1	EPHB2	EPH receptor B2	Undetermined		36.9577
	Hs00170433_m1	ERBB2	v-erb-b2 erythroblastic leukemia viral oncogene homolog 2, neuro/glioblastoma derived oncogene homolog (avian)	28.0469		27.961
	Hs00385910_m1	ETV4	ETS variant 4	28.9314		28.413
	Hs00170627_m1	FAT1	FAT atypical cadherin 1	32.4711		31.9583
	Hs00266645_m1	FGF2	fibroblast growth factor 2 (basic)	Undetermined		Undetermined
	Hs00242558_m1	FGFR4	fibroblast growth factor receptor 4	28.9563		28.6501
	Hs00365058_m1	FN1	fibronectin 1	32.9506		33.571
	Hs00204319_m1	FXYD5	FXYD domain containing ion transport regulator 5	23.9559		23.9349
	Hs00171272_m1	GNRH1	gonadotropin releasing hormone 1	29.0827		27.997
	Hs00300159_m1	HGF	hepatocyte growth factor (hepapoietin A; scatter factor)	Undetermined		Undetermined
	Hs00180737_m1	HPSE	heparanase	36.9664		Undetermined
	Hs00610483_m1	HRAS	v-Ha-ras Harvey rat sarcoma viral oncogene homolog	27.4895		27.9792
	Hs00185131_m1	HTATIP2	HIV-1 Tat interactive protein 2	23.9486		23.6092
	Hs00153126_m1	IGF1	insulin-like growth factor 1 (somatomedin C)	36.1404		37.0236
	Hs00155517_m1	IL18	interleukin 18	28.9741		28.5388
	Hs00174097_m1	IL1B	interleukin 1 beta	36.8465		37.004
	Hs00173978_m1	ITGB3	integrin, beta 3 (platelet glycoprotein IIIa, antigen CD61)	Undetermined		Undetermined
	Hs00158486_m1	KISS1	KISS1 metastasis suppressor	36.9858		36.0662
	Hs00261399_m1	KISS1R	KISS1 receptor	Undetermined		Undetermined
	Hs00270666_m1	KRAS	v-Ki-ras2 Kirsten rat sarcoma viral oncogene homolog	26.6832		25.9625
	Hs00158620_m1	LAMB1	laminin subunit beta 1	23.6646		22.9696
	Hs00205233_m1	LYPD3	LY6/PLAUR domain containing 3	25.8701		25.9621
	Hs00174838_m1	MCAM	melanoma cell adhesion molecule	32.8163		32.9657
	Hs00179845_m1	MET	MET proto-oncogene, receptor tyrosine kinase	28.9667		27.7865
	Hs00159136_m1	MGAT5	mannosyl (alpha-1,6)-glycoprotein beta-1,6-N-acetyl-glucoaminyltransferase	30.9479		30.4066
	Hs00233958_m1	MMP1	matrix metallopeptidase 1	37.0288		Undetermined
	Hs00233987_m1	MMP10	matrix metallopeptidase 10	Undetermined		Undetermined
	Hs01037009_g1	MMP14	matrix metallopeptidase 14	27.9942		27.8612
	Hs00234422_m1	MMP2	matrix metallopeptidase 2	21.9874		22.8694
	Hs00968305_m1	MMP3	matrix metallopeptidase 3	Undetermined		37.0445
	Hs00159163_m1	MMP7	matrix metallopeptidase 7	Undetermined		Undetermined
	Hs00234579_m1	MMP9	matrix metallopeptidase 9	31.686		32.9728
	Hs00183042_m1	MTA1	metastasis-associated 1	29.9918		30.7747
	Hs00191018_m1	MTA2	metastasis-associated 1 family member 2	30.9816		30.8722
	Hs00207341_m1	MTSS1	MTSS1, I-BAR domain containg	36.8951		Undetermined
	Hs00153408_m1	MYC	v-myc myelocytomatosis viral oncogene homolog (avian)	26.9647		25.6494
	Hs00169851_m1	NCAM1	neutral cell adhesion molecule 1	31.0031		30.9304
	Hs00738978_m1	NF2	neurofibromin 2	27.942		27.2516
	Hs02621161_s1	NME1	NME/NM23 nucleoside diphosphate kinase 1	27.9881		27.9851
	Hs00235001_m1	NR4A3	nuclear receptor subfamily 4 group A member 3	35.96		33.7399
	Hs00169777_m1	PECAM1	platelet and endothelial cell adhesion molecule 1	33.4802		35.9571
	Hs00170192_m1	PNN	pinin, desmosome-associated protein	24.5899		23.9553
	Hs00194665_m1	PSCA	prostate stem cell antigen	31.9819		31.9168
	Hs01920652_s1	PTEN	phosphatase and tensin homolog	31.5289		31.9658
	Hs00153133_m1	PTGS2	prostaglandin-endoperoxide synthase 2	Undetermined		Undetermined
	Hs00153108_m1	RB1	retinoblastoma 1	28.9873		29.2053
	Hs00765707_m1	RBL1	RB transcriptional corepressor like 1	28.978		29.9306
	Hs00180562_m1	RBL2	RB transcriptional corepressor like 2	28.1859		26.9411
	Hs00240887_m1	RET	Ret proto-oncogene	Undetermined		Undetermined
	Hs00733980_m1	RHOC	Ras homolog family member C	26.9571		26.7638
	Hs00243202_m1	S100A4	S100 calcium binding protein A4	25.9867		25.5388
	Hs00184728_m1	SERPINB5	serpin family B member 5	37.1209		36.9574
	Hs00167155_m1	SERPINE1	serpin family E member 1	29.9557		30.8742
	Hs00853870_g1	SET	SET nuclear proto-oncogene	22.9964		22.8931
	Hs00183425_m1	SMAD2	SMAD family member 2	26.9336		26.798
	Hs00232068_m1	SMAD4	SMAD family member 4	27.5796		26.9592
	Hs00268306_m1	SNCG	synuclein gamma	30.9686		31.2421
	Hs00265624_s1	SSTR2	somatostatin receptor 2	32.9643		33.2356
	Hs00374292_m1	SYK	speen-associated tyrosine kinase	Undetermined		Undetermined
	Hs00158980_m1	EPCAM	epithelial cell adhesion molecule	23.9729		23.7914
	Hs00390028_m1	TCF20	transcription factor 20	27.9922		28.0888
	Hs99999918_m1	TGFB1	transforming growth factor, beta 1	25.702		26.9663
	Hs00559661_m1	TGFBR2	transforming growth factor, beta receptor II (70/80kDa)	27.981		27.9297
	Hs00180075_m1	TIAM1	T cell lymphoma invasion and metastasis 1	28.9367		27.0497
	Hs00171558_m1	TIMP1	TIMP metallopeptidase inhibitor 1	29.2703		29.9601
	Hs00234278_m1	TIMP2	TIMP metallopeptidase inhibitor 2	23.9815		22.9401
	Hs00162784_m1	TIMP4	TIMP metallopeptidase inhibitor 4	31.9428		30.974
	Hs00854071_mH	TMPRSS4	transmembrane serine protease 4	29.9503		30.5992
	Hs00234356_m1	TNFSF10	TNF superfamily member 10	27.9859		33.9046
	Hs00153349_m1	TP53	tumor protein p53	26.8937		26.9718
	Hs00272649_s1	TPBG	trophoblast glycoprotein	25.9681		25.8659
	Hs00174910_m1	TSHR	thyroid stimulating hormone receptor	Undetermined		Undetermined
	Hs00361186_m1	TWIST1	Twist family bHLH transription factor 1	36.905		Undetermined
	Hs00900054_m1	VEGFA	vascular endothelial growth factor A	27.708		26.9969
	Hs00153458_m1	VEGFC	vascular endothelial growth factor C	Undetermined		Undetermined
	Hs00365573_m1	WISP1	WNT1-inducible signaling pathway protein 1	Undetermined		Undetermined

## Sheet: Ishikawa_cancer mechanism
	Cell Line:	Ishikawa				not detectable
	Array:	TaqMan array (Human Molecular Mechanism of Cancer; 4418806, Thermo Fisher Waltham, MA, USA)				excluded
				Sample
				control 17.0 mM glc		1.0 mM metformin 17.0 mM glc
	Gene Expression Assay	Target		CT value		CT value
Reference Gene	Hs99999901_s1	18S	Eukaryotic 18S rRNA	20.2142		20.7431
	Hs99999905_m1	GAPDH	glyceraldehyde-3-phosphate dehydrogenase	19.0141		20.9775
	Hs99999909_m1	HPRT1	hypoxanthine phosphoribosyltransferase 1	23.3179		22.7786
	Hs99999908_m1	GUSB	glucuronidase, beta	25.3756		24.6789
Gene of Interest	Hs01104728_m1	ABL1	c-abl oncogene 1, receptor tyrosine kinase	30.6028		29.9901
	Hs00178289_m1	AKT1	v-akt murine thymoma viral oncogene homolog 1	25.9536		25.8039
	Hs01086102_m1	AKT2	v-akt murine thymoma viral oncogene homolog 2	29.8811		29.9775
	Hs00181051_m1	APC	adenomatous polyposis coli	29.9588		29.5061
	Hs00180269_m1	BAX	BCL2-associated X protein	24.9732		25.7834
	Hs00183953_m1	BCAR1	breast cancer anti-estrogen resistance 1	29.9626		29.7202
	Hs99999018_m1	BCL2	B-cell CLL/lymphoma 2	30.9995		30.9336
	Hs00236329_m1	BCL2L11	BCL2-like 1	26.9657		26.5643
	Hs00197982_m1	BCL2L11	BCL2-like 11 (apoptosis facilitator)	29.977		29.8599
	Hs00609632_m1	BID	BH3 interacting domain death agonist	25.0264		24.4811
	Hs00269944_m1	BRAF	v-raf murine sarcoma viral oncogene homolog B1	28.9636		28.3526
	Hs01018151_m1	CASP8	caspase 8, apoptosis-related cysteine peptidase	31.9798		27.6122
	Hs00154260_m1	CASP9	caspase 9, apoptosis-related cysteine peptidase	27.0386		26.586
	Hs00765553_m1	CCND1	cyclin D1	24.9852		24.5555
	Hs00153380_m1	CCND2	cyclin D2	33.0181		30.1082
	Hs00236949_m1	CCND3	cyclin D3	26.9672		26.5968
	Hs01026536_m1	CCNE1	cyclin E1	25.9504		25.4634
	Hs00741586_mH	CDC42	cell division cycle 42 (GTP binding protein, 25kDa)	33.0198		32.0541
	Hs01023894_m1	CDH1	cadherin 1, type 1, E-cadherin (epithelial)	25.9376		24.0474
	Hs01548894_m1	CDK2	cyclin-dependent kinase 2	24.95		24.7131
	Hs00175935_m1	CDK4	cyclin-dependent kinase 4	21.9959		21.2499
	Hs00355782_m1	CDKN1A	cyclin-dependent kinase inhibitor 1A (p21, Cip1)	24.995		24.4003
	Hs00153277_m1	CDKN1B	cyclin-dependent kinase inhibitor 1B (p27, Kip1)	27.9673		27.69
	Hs00923894_m1	CDKN2A	cyclin-dependent kinase inhibitor 2A (melanoma, p16, inhibits CDK4)	20.9925		20.7032
	Hs00365249_m1	CDKN2B	cyclin-dependent kinase inhibitor 2B (p15, inhibits CDK4)	36.5838		Undetermined
	Hs00164004_m1	COL1A1	collagen, type I, alpha 1	33.9325		31.8841
	Hs00180418_m1	CRK	v-crk sarcoma virus CT10 oncogene homolog (avian)	25.8846		25.9549
	Hs00355045_m1	CTNNB1	catenin (cadherin-associated protein), beta 1, 88kDa	22.7607		23.0052
	Hs01588973_m1	CYCS	cytochrome c, somatic	24.9585		24.791
	Hs00182896_m1	DVL1	dishevelled, dsh homolog 1 (Drosophila)	26.9969		26.4742
	Hs00153451_m1	E2F1	E2F transcription factor 1	27.9703		27.4908
	Hs01076078_m1	EGFR	epidermal growth factor receptor (erythroblastic leukemia viral (v-erb-b) oncogene homolog, avian)	30.9298		29.9882
	Hs00428286_g1	ELK1	ELK1, member of ETS oncogene family	26.9815		26.5481
	Hs01001580_m1	ERBB2	v-erb-b2 erythroblastic leukemia viral oncogene homolog 2, neuro/glioblastoma derived oncogene homolog (avian)	27.9686		27.2446
	Hs00538709_m1	FADD	Fas (TNFRSF6)-associated via death domain	29.0049		28.8918
	Hs00531110_m1	FAS	Fas (TNF receptor superfamily, member 6)	26.9889		26.4639
	Hs00181225_m1	FASLG	Fas ligand (TNF superfamily, member 6)	Undetermined		36.9538
	Hs00266645_m1	FGF2	fibroblast growth factor 2 (basic)	30.9653		30.4711
	Hs01549976_m1	FN1	fibronectin 1	31.9643		30.6547
	Hs00170630_m1	FOS	v-fos FBJ murine osteosarcoma viral oncogene homolog	29.0087		28.4206
	Hs00176628_m1	FYN	FYN oncogene related to SRC, FGR, YES	26.9595		26.2208
	Hs00268943_s1	FZD1	frizzled homolog 1 (Drosophila)	29.393		28.9652
	Hs00157817_m1	GRB2	growth factor receptor-bound protein 2	29.0157		24.9359
	Hs00275656_m1	GSK3B	glycogen synthase kinase 3 beta	25.4532		24.933
	Hs00300159_m1	HGF	hepatocyte growth factor (hepapoietin A; scatter factor)	Undetermined		Undetermined
	Hs00610483_m1	HRAS	v-Ha-ras Harvey rat sarcoma viral oncogene homolog	24.8149		24.9734
	Hs01547656_m1	IGF1	insulin-like growth factor 1 (somatomedin C)	34.8517		34.9627
	Hs00609566_m1	IGF1R	insulin-like growth factor 1 receptor	32.8314		31.9665
	Hs01116228_m1	ITGA2B	integrin, alpha 2b (platelet glycoprotein IIb of IIb/IIIa complex, antigen CD41)	30.8843		30.0012
	Hs00233790_m1	ITGAV	integrin, alpha V (vitronectin receptor, alpha polypeptide, antigen CD51)	27.898		26.9737
	Hs00559595_m1	ITGB1	integrin, beta 1 (fibronectin receptor, beta polypeptide, antigen CD29 includes MDF2, MSK12)	24.5711		23.9829
	Hs01001469_m1	ITGB3	integrin, beta 3 (platelet glycoprotein IIIa, antigen CD61)	28.7076		27.9954
	Hs99999141_s1	JUN	jun oncogene	29.9853		29.993
	Hs00911700_m1	KDR	kinase insert domain receptor (a type III receptor tyrosine kinase)	36.0239		34.6191
	Hs00174029_m1	KIT	v-kit Hardy-Zuckerman 4 feline sarcoma viral oncogene homolog	29.9876		29.4
	Hs00364282_m1	KRAS	v-Ki-ras2 Kirsten rat sarcoma viral oncogene homolog	25.9757		25.7052
	Hs00212390_m1	LEF1	lymphoid enhancer-binding factor 1	28.4586		27.968
	Hs00605615_mH	MAP2K1	mitogen-activated protein kinase kinase 1	25.9722		25.3803
	Hs00178726_m1	MAP3K5	mitogen-activated protein kinase kinase kinase 5	30.9855		30.4783
	Hs01046830_m1	MAPK1	mitogen-activated protein kinase 1	25.9731		25.158
	Hs00176247_m1	MAPK14	mitogen-activated protein kinase 14	27.6267		27.0151
	Hs00385075_m1	MAPK3	mitogen-activated protein kinase 3	26.9769		26.4854
	Hs01548508_m1	MAPK8	mitogen-activated protein kinase 8	28.2911		28.983
	Hs00811070_m1	MAX	MYC associated factor X	34.6059		33.9615
	Hs99999008_m1	MDM2	Mdm2 p53 binding protein homolog (mouse)	28.9779		28.4506
	Hs99999003_m1	MYC	v-myc myelocytomatosis viral oncogene homolog (avian)	23.9793		23.4694
	Hs00765730_m1	NFKB1	nuclear factor of kappa light polypeptide gene enhancer in B-cells 1	25.9422		25.6148
	Hs00174517_m1	NFKB2	nuclear factor of kappa light polypeptide gene enhancer in B-cells 2 (p49/p100)	29.9094		28.9496
	Hs00153283_m1	NFKBIA	nuclear factor of kappa light polypeptide gene enhancer in B-cells inhibitor, alpha	24.9902		24.3723
	Hs00180035_m1	NRAS	neuroblastoma RAS viral (v-ras) oncogene homolog	24.9546		24.454
	Hs00180679_m1	PIK3CA	phosphoinositide-3-kinase, catalytic, alpha polypeptide	28.0055		26.8766
	Hs00381459_m1	PIK3R1	phosphoinositide-3-kinase, regulatory subunit 1 (alpha)	28.9699		27.9536
	Hs01920652_s1	PTEN	phosphatase and tensin homolog	29.0366		27.9081
	Hs00178587_m1	PTK2	PTK2 protein tyrosine kinase 2	25.9954		25.1127
	Hs00169444_m1	PTK2B	PTK2B protein tyrosine kinase 2 beta	30.5277		29.9631
	Hs01025984_m1	RAC1	ras-related C3 botulinum toxin substrate 1 (rho family, small GTP binding protein Rac1)	24.9537		24.2452
	Hs00234119_m1	RAF1	v-raf-1 murine leukemia viral oncogene homolog 1	28.6125		27.9641
	Hs01078066_m1	RB1	retinoblastoma 1	28.9567		28.498
	Hs00153294_m1	RELA	v-rel reticuloendotheliosis viral oncogene homolog A (avian)	26.5462		25.9334
	Hs00357608_m1	RHOA	ras homolog gene family, member A	20.9584		20.5323
	Hs00427539_m1	SHC1	SHC (Src homology 2 domain containing) transforming protein 1	27.9881		26.0202
	Hs00929647_m1	SMAD4	SMAD family member 4	25.9974		25.68
	Hs00362308_m1	SOS1	son of sevenless homolog 1 (Drosophila)	29.6527		28.9792
	Hs00960942_m1	SPP1	secreted phosphoprotein 1	25.4955		24.9537
	Hs00178494_m1	SRC	v-src sarcoma (Schmidt-Ruppin A-2) viral oncogene homolog (avian)	31.9722		31.2159
	Hs00413032_m1	TCF3	transcription factor 3 (E2A immunoglobulin enhancer binding factors E12/E47)	25.9655		25.5774
	Hs00998133_m1	TGFB1	transforming growth factor, beta 1	24.983		24.7113
	Hs00610318_m1	TGFBR1	transforming growth factor, beta receptor 1	27.9483		27.5338
	Hs00234253_m1	TGFBR2	transforming growth factor, beta receptor II (70/80kDa)	26.9301		26.3249
	Hs01034249_m1	TP53	tumor protein p53	25.9968		25.4645
	Hs00900055_m1	VEGFA	vascular endothelial growth factor A	25.9631		25.3545
	Hs00180529_m1	WNT1	wingless-type MMTV integration site family, member 1	35.9021		Undetermined

## Sheet: Ishikawa_metastasis
	Cell Line:	Ishikawa				not detectable
	Array:	TaqMan array (Human Tumor Metastasis; 4418743, Thermo Fisher Waltham, MA, USA)				excluded
				Sample
				control 17.0 mM glc		1.0 mM metformin 17.0 mM glc
	Gene Expression Assay	Target		CT value		CT value
Reference Gene	Hs99999901_s1	18S	Eukaryotic 18S rRNA	22.9516		21.9874
	Hs99999905_m1	GAPDH	glyceraldehyde-3-phosphate dehydrogenase	19.2334		18.9957
	Hs99999909_m1	HPRT1	hypoxanthine phosphoribosyltransferase 1	22.9415		22.9751
	Hs99999908_m1	GUSB	glucuronidase, beta	24.9964		24.9473
Gene of Interest	Hs00181051_m1	APC	adenomatous polyposis coli	29.9355		29.8168
	Hs00363036_m1	BRMS1	Breast cancer metastasis suppressor 1	25.9671		25.6408
	Hs01018151_m1	CASP8	caspase 8, apoptosis-related cysteine peptidase	28.9504		28.6273
	Hs00171147_m1	CCL7	C-C motif chemokine ligand 7	Undetermined		Undetermined
	Hs00153304_m1	CD44	CD44 molecule	28.7025		27.9652
	Hs00174463_m1	CD82	CD82 molecule	28.9708		28.6817
	Hs00170423_m1	CDH1	cadherin 1, type 1, E-cadherin (epithelial)	25.8067		24.9451
	Hs00233365_m1	CDKN2A	cyclin-dependent kinase inhibitor 2A (melanoma, p16, inhibits CDK4)	20.9841		20.926
	Hs00236077_m1	CEACAM1	carcinoembryonic antigen-related cell adhesion molecule 1	Undetermined		Undetermined
	Hs00179922_m1	CTBP1	C-terminal binding protein 1	29.9855		30.0032
	Hs00426996_m1	CTNNA1	catenin alpha 1	25.6761		24.9584
	Hs00166156_m1	CTSK	cathepsin K	27.8149		27.9478
	Hs00171022_m1	CXCL12	C-X-C motif chemokine ligand 12	35.9339		36.9403
	Hs00607978_s1	CXCR4	C.X.C motif chemokine receptor 4	28.9582		29.0145
	Hs00234480_m1	DAPK1	death-associated protein kinase 1	33.5632		32.981
	Hs00180437_m1	DCC	DCC netrin 1 receptor	Undetermined		36.9256
	Hs00362096_m1	EPHB2	EPH receptor B2	30.6584		29.9805
	Hs00170433_m1	ERBB2	v-erb-b2 erythroblastic leukemia viral oncogene homolog 2, neuro/glioblastoma derived oncogene homolog (avian)	27.4732		26.9783
	Hs00385910_m1	ETV4	ETS variant 4	27.9929		27.6644
	Hs00170627_m1	FAT1	FAT atypical cadherin 1	29.697		28.9579
	Hs00266645_m1	FGF2	fibroblast growth factor 2 (basic)	32.0001		31.6146
	Hs00242558_m1	FGFR4	fibroblast growth factor receptor 4	29.5463		28.9884
	Hs00365058_m1	FN1	fibronectin 1	30.9834		29.9329
	Hs00204319_m1	FXYD5	FXYD domain containing ion transport regulator 5	23.9256		23.651
	Hs00171272_m1	GNRH1	gonadotropin releasing hormone 1	29.0086		29.0091
	Hs00300159_m1	HGF	hepatocyte growth factor (hepapoietin A; scatter factor)	Undetermined		Undetermined
	Hs00180737_m1	HPSE	heparanase	26.9544		26.8714
	Hs00610483_m1	HRAS	v-Ha-ras Harvey rat sarcoma viral oncogene homolog	24.6454		24.967
	Hs00185131_m1	HTATIP2	HIV-1 Tat interactive protein 2	23.9511		23.8677
	Hs00153126_m1	IGF1	insulin-like growth factor 1 (somatomedin C)	37.0996		36.5483
	Hs00155517_m1	IL18	interleukin 18	28.5415		28.994
	Hs00174097_m1	IL1B	interleukin 1 beta	Undetermined		Undetermined
	Hs00173978_m1	ITGB3	integrin, beta 3 (platelet glycoprotein IIIa, antigen CD61)	28.9839		Undetermined
	Hs00158486_m1	KISS1	KISS1 metastasis suppressor	36.9961		36.1908
	Hs00261399_m1	KISS1R	KISS1 receptor	31.9596		31.8551
	Hs00270666_m1	KRAS	v-Ki-ras2 Kirsten rat sarcoma viral oncogene homolog	25.9008		25.9927
	Hs00158620_m1	LAMB1	laminin subunit beta 1	25.955		25.3938
	Hs00205233_m1	LYPD3	LY6/PLAUR domain containing 3	35.9216		33.2737
	Hs00174838_m1	MCAM	melanoma cell adhesion molecule	31.9859		30.6566
	Hs00179845_m1	MET	MET proto-oncogene, receptor tyrosine kinase	30.1859		29.9492
	Hs00159136_m1	MGAT5	mannosyl (alpha-1,6)-glycoprotein beta-1,6-N-acetyl-glucoaminyltransferase	30.9488		30.8432
	Hs00233958_m1	MMP1	matrix metallopeptidase 1	38.4574		37.1552
	Hs00233987_m1	MMP10	matrix metallopeptidase 10	33.9865		34.9087
	Hs01037009_g1	MMP14	matrix metallopeptidase 14	30.9936		30.431
	Hs00234422_m1	MMP2	matrix metallopeptidase 2	31.9695		32.4193
	Hs00968305_m1	MMP3	matrix metallopeptidase 3	Undetermined		36.8451
	Hs00159163_m1	MMP7	matrix metallopeptidase 7	36.9215		35.0418
	Hs00234579_m1	MMP9	matrix metallopeptidase 9	31.6138		31.9486
	Hs00183042_m1	MTA1	metastasis-associated 1	25.9711		25.8184
	Hs00191018_m1	MTA2	metastasis-associated 1 family member 2	28.6986		27.9424
	Hs00207341_m1	MTSS1	MTSS1, I-BAR domain containg	30.9555		30.3795
	Hs00153408_m1	MYC	v-myc myelocytomatosis viral oncogene homolog (avian)	24.9684		24.7554
	Hs00169851_m1	NCAM1	neutral cell adhesion molecule 1	35.9787		35.7876
	Hs00738978_m1	NF2	neurofibromin 2	27.1181		26.9515
	Hs02621161_s1	NME1	NME/NM23 nucleoside diphosphate kinase 1	25.8335		25.9413
	Hs00235001_m1	NR4A3	nuclear receptor subfamily 4 group A member 3	35.5706		35.982
	Hs00169777_m1	PECAM1	platelet and endothelial cell adhesion molecule 1	36.7482		37.0054
	Hs00170192_m1	PNN	pinin, desmosome-associated protein	24.2386		23.9896
	Hs00194665_m1	PSCA	prostate stem cell antigen	36.9559		36.6734
	Hs01920652_s1	PTEN	phosphatase and tensin homolog	28.9655		29.6532
	Hs00153133_m1	PTGS2	prostaglandin-endoperoxide synthase 2	30.9893		30.8422
	Hs00153108_m1	RB1	retinoblastoma 1	30.9219		30.9681
	Hs00765707_m1	RBL1	RB transcriptional corepressor like 1	27.9323		27.8931
	Hs00180562_m1	RBL2	RB transcriptional corepressor like 2	28.7453		27.9421
	Hs00240887_m1	RET	Ret proto-oncogene	35.8348		35.9623
	Hs00733980_m1	RHOC	Ras homolog family member C	25.9685		25.7475
	Hs00243202_m1	S100A4	S100 calcium binding protein A4	24.2816		23.9626
	Hs00184728_m1	SERPINB5	serpin family B member 5	27.976		27.7861
	Hs00167155_m1	SERPINE1	serpin family E member 1	34.9793		34.0035
	Hs00853870_g1	SET	SET nuclear proto-oncogene	22.8183		22.9806
	Hs00183425_m1	SMAD2	SMAD family member 2	26.8106		26.9843
	Hs00232068_m1	SMAD4	SMAD family member 4	26.9629		26.7639
	Hs00268306_m1	SNCG	synuclein gamma	30.9822		30.358
	Hs00265624_s1	SSTR2	somatostatin receptor 2	32.9849		32.6917
	Hs00374292_m1	SYK	speen-associated tyrosine kinase	27.9515		27.645
	Hs00158980_m1	EPCAM	epithelial cell adhesion molecule	22.9739		22.9864
	Hs00390028_m1	TCF20	transcription factor 20	28.5639		28.9893
	Hs99999918_m1	TGFB1	transforming growth factor, beta 1	23.9299		23.8146
	Hs00559661_m1	TGFBR2	transforming growth factor, beta receptor II (70/80kDa)	26.9929		26.4703
	Hs00180075_m1	TIAM1	T cell lymphoma invasion and metastasis 1	30.3114		29.9318
	Hs00171558_m1	TIMP1	TIMP metallopeptidase inhibitor 1	26.9652		27.6456
	Hs00234278_m1	TIMP2	TIMP metallopeptidase inhibitor 2	25.4418		24.975
	Hs00162784_m1	TIMP4	TIMP metallopeptidase inhibitor 4	31.9603		31.5704
	Hs00854071_mH	TMPRSS4	transmembrane serine protease 4	29.9827		29.8631
	Hs00234356_m1	TNFSF10	TNF superfamily member 10	32.5957		31.9515
	Hs00153349_m1	TP53	tumor protein p53	26.984		26.8843
	Hs00272649_s1	TPBG	trophoblast glycoprotein	24.9418		24.9694
	Hs00174910_m1	TSHR	thyroid stimulating hormone receptor	Undetermined		Undetermined
	Hs00361186_m1	TWIST1	Twist family bHLH transription factor 1	24.6406		24.982
	Hs00900054_m1	VEGFA	vascular endothelial growth factor A	26.9781		26.8228
	Hs00153458_m1	VEGFC	vascular endothelial growth factor C	30.9545		30.7471
	Hs00365573_m1	WISP1	WNT1-inducible signaling pathway protein 1	Undetermined		Undetermined
